# Supplementary material for: Production of Enriched Sporidiobolus sp. Yeast Biomass Cultivated on Mixed Coffee Hydrolyzate and Fat/Oil Waste Materials
Source: Microorganisms. 2021 Aug 31;9(9):1848. doi: 10.3390/microorganisms9091848 (PMC8472217; doi:10.3390/microorganisms9091848)
Supplement: Supplementary file 1 [file microorganisms-09-01848-s001.zip]

Archive with 1 entries (1 files):
- microorganisms-1329340-supplementary.pdf
